# Supplementary material for: Healthcare Professionals’ Perceptions of and Attitudes towards a Standardized Content Description of Interdisciplinary Rehabilitation Programs for Patients with Chronic Pain—A Qualitative Study
Source: Int J Environ Res Public Health. 2023 Apr 27;20(9):5661. doi: 10.3390/ijerph20095661 (PMC10178188; doi:10.3390/ijerph20095661)
Supplement: Supplementary file 1 [file ijerph-20-05661-s001.zip]

Archive with 1 entries (1 files):
- ijerph-2284496-supplementary.pdf
